# Supplementary material for: Prime editing efficiency and fidelity are enhanced in the absence of mismatch repair
Source: Nat Commun. 2022 Feb 9;13:760. doi: 10.1038/s41467-022-28442-1 (PMC8828784; doi:10.1038/s41467-022-28442-1)
Supplement: Supplementary file 6 — Supplementary data 2 [file 41467_2022_28442_MOESM6_ESM.xlsx]

## Sheet: pegRNA sequences
locus	type of edit	spacer	3'extension	nicking sgRNA PE3	nicking sgRNA PE3b
HEK3	5bp deletion	GGCCCAGACTGAGCACGTGA	TGGAGGAAGCAGGGCTTCCTTTCCTCTGCCGTGCTCAGTCTG	GTCAACCAGTATCCCGGTGC
RNF2	1bp insertion	GTCATCTTAGTCATTACCTG	AACGAACACCTCAGAGTAATGACTAAGATG
RNF2	3bp deletion	GTCATCTTAGTCATTACCTG	AACGAACACAGGTAATGACTAAGATG
RNF2	G>A	GTCATCTTAGTCATTACCTG	AACGAACATCTCAGGTAATGACTAAGATG
RNF2	C>G	GTCATCTTAGTCATTACCTG	AACGAACACCTCACGTAATGACTAAGATG
RNF2	C>T	GTCATCTTAGTCATTACCTG	AACGAACACCTCAAGTAATGACTAAGATG
FANCF	A>C	GGAATCCCTTCTGCAGCACC	GGAAAAGCGAGCCAGGTGCTGCAGAAGGGAT	GGGGTCCCAGGTGCTGACGT	GAAGCTCGGAAAAGCGAGCC
FANCF	G>T	GGAATCCCTTCTGCAGCACC	GGAAAAGCGATCAAGGTGCTGCAGAAGGGA	GGGGTCCCAGGTGCTGACGT	GAAGCTCGGAAAAGCGATCA
telomere	1bp insertion	GTTAGGGTTAGGGTTAGGGTTA	ACCCTAACCCTATACCCTAACCCTAACC
BFP>GFP	C>T	GGCTGAAGCACTGCACGCCA	ACCACCCTGACCtATGGCGTGCAGTGCTT

## Sheet: primers for gDNA amplification 
NGS sequencing
	Seq5	Seq7	stagger	gDNA_annealing	combined
RNF2_N1_FW	CTTTCCCTACACGACGCTCTTCCGATCT		ATGC	ACGTCTCATATGCCCCTTGG	CTTTCCCTACACGACGCTCTTCCGATCT ATGCACGTCTCATATGCCCCTTGG
RNF2_N2_FW	CTTTCCCTACACGACGCTCTTCCGATCT		CGTA	ACGTCTCATATGCCCCTTGG	CTTTCCCTACACGACGCTCTTCCGATCT CGTAACGTCTCATATGCCCCTTGG
RNF2_N3_FW	CTTTCCCTACACGACGCTCTTCCGATCT		TACG	ACGTCTCATATGCCCCTTGG	CTTTCCCTACACGACGCTCTTCCGATCT TACGACGTCTCATATGCCCCTTGG
RNF2_N4_FW	CTTTCCCTACACGACGCTCTTCCGATCT		GCAT	ACGTCTCATATGCCCCTTGG	CTTTCCCTACACGACGCTCTTCCGATCT GCATACGTCTCATATGCCCCTTGG
RNF2_N5_FW	CTTTCCCTACACGACGCTCTTCCGATCT		AAGG	ACGTCTCATATGCCCCTTGG	CTTTCCCTACACGACGCTCTTCCGATCT AAGGACGTCTCATATGCCCCTTGG
RNF2_N6_FW	CTTTCCCTACACGACGCTCTTCCGATCT		CCTT	ACGTCTCATATGCCCCTTGG	CTTTCCCTACACGACGCTCTTCCGATCT CCTTACGTCTCATATGCCCCTTGG
RNF2_RV		GGAGTTCAGACGTGTGCTCTTCCGATCT		ACGTAGGAATTTTGGTGGGACA	GGAGTTCAGACGTGTGCTCTTCCGATCTACGTAGGAATTTTGGTGGGACA
HEK3_N1_FW	CTTTCCCTACACGACGCTCTTCCGATCT		ATGC	CTGCTGCAAGTAAGCATGC	CTTTCCCTACACGACGCTCTTCCGATCT ATGCCTGCTGCAAGTAAGCATGC
HEK3_N2_FW	CTTTCCCTACACGACGCTCTTCCGATCT		CGTA	CTGCTGCAAGTAAGCATGC	CTTTCCCTACACGACGCTCTTCCGATCT CGTACTGCTGCAAGTAAGCATGC
HEK3_N3_FW	CTTTCCCTACACGACGCTCTTCCGATCT		TACG	CTGCTGCAAGTAAGCATGC	CTTTCCCTACACGACGCTCTTCCGATCT TACGCTGCTGCAAGTAAGCATGC
HEK3_N4_FW	CTTTCCCTACACGACGCTCTTCCGATCT		GCAT	CTGCTGCAAGTAAGCATGC	CTTTCCCTACACGACGCTCTTCCGATCT GCATCTGCTGCAAGTAAGCATGC
HEK3_N5_FW	CTTTCCCTACACGACGCTCTTCCGATCT		AAGG	CTGCTGCAAGTAAGCATGC	CTTTCCCTACACGACGCTCTTCCGATCT AAGGCTGCTGCAAGTAAGCATGC
HEK3_N6_FW	CTTTCCCTACACGACGCTCTTCCGATCT		CCTT	CTGCTGCAAGTAAGCATGC	CTTTCCCTACACGACGCTCTTCCGATCT CCTTCTGCTGCAAGTAAGCATGC
HEK3_RV		GGAGTTCAGACGTGTGCTCTTCCGATCT		CCCAGCCAAACTTGTCAACC	GGAGTTCAGACGTGTGCTCTTCCGATCTCCCAGCCAAACTTGTCAACC
FANCF_N1_FW	CTTTCCCTACACGACGCTCTTCCGATCT		ATGC	CATTGCAGAGAGGCGTATCA	CTTTCCCTACACGACGCTCTTCCGATCT ATGCCATTGCAGAGAGGCGTATCA
FANCF_N2_FW	CTTTCCCTACACGACGCTCTTCCGATCT		CGTA	CATTGCAGAGAGGCGTATCA	CTTTCCCTACACGACGCTCTTCCGATCT CGTACATTGCAGAGAGGCGTATCA
FANCF_N3_FW	CTTTCCCTACACGACGCTCTTCCGATCT		TACG	CATTGCAGAGAGGCGTATCA	CTTTCCCTACACGACGCTCTTCCGATCT TACGCATTGCAGAGAGGCGTATCA
FANCF_N4_FW	CTTTCCCTACACGACGCTCTTCCGATCT		GCAT	CATTGCAGAGAGGCGTATCA	CTTTCCCTACACGACGCTCTTCCGATCT GCATCATTGCAGAGAGGCGTATCA
FANCF_N5_FW	CTTTCCCTACACGACGCTCTTCCGATCT		AAGG	CATTGCAGAGAGGCGTATCA	CTTTCCCTACACGACGCTCTTCCGATCT AAGGCATTGCAGAGAGGCGTATCA
FANCF_N6_FW	CTTTCCCTACACGACGCTCTTCCGATCT		CCTT	CATTGCAGAGAGGCGTATCA	CTTTCCCTACACGACGCTCTTCCGATCT CCTTCATTGCAGAGAGGCGTATCA
FANCF_RV		GGAGTTCAGACGTGTGCTCTTCCGATCT		GGGGTCCCAGGTGCTGAC	GGAGTTCAGACGTGTGCTCTTCCGATCTGGGGTCCCAGGTGCTGAC
LMNA_N1_FW	CTTTCCCTACACGACGCTCTTCCGATCT		ATGC	TGAGTACAACCTGCGCTCGC	CTTTCCCTACACGACGCTCTTCCGATCT ATGCTGAGTACAACCTGCGCTCGC
LMNA_N2_FW	CTTTCCCTACACGACGCTCTTCCGATCT		CGTA	TGAGTACAACCTGCGCTCGC	CTTTCCCTACACGACGCTCTTCCGATCT CGTATGAGTACAACCTGCGCTCGC
LMNA_N3_FW	CTTTCCCTACACGACGCTCTTCCGATCT		TACG	TGAGTACAACCTGCGCTCGC	CTTTCCCTACACGACGCTCTTCCGATCT TACGTGAGTACAACCTGCGCTCGC
LMNA_N4_FW	CTTTCCCTACACGACGCTCTTCCGATCT		GCAT	TGAGTACAACCTGCGCTCGC	CTTTCCCTACACGACGCTCTTCCGATCT GCATTGAGTACAACCTGCGCTCGC
LMNA_N5_FW	CTTTCCCTACACGACGCTCTTCCGATCT		AAGG	TGAGTACAACCTGCGCTCGC	CTTTCCCTACACGACGCTCTTCCGATCT AAGGTGAGTACAACCTGCGCTCGC
LMNA_N6_FW	CTTTCCCTACACGACGCTCTTCCGATCT		CCTT	TGAGTACAACCTGCGCTCGC	CTTTCCCTACACGACGCTCTTCCGATCT CCTTTGAGTACAACCTGCGCTCGC
LMNA_RV		GGAGTTCAGACGTGTGCTCTTCCGATCT		GGAGCGGGTGACCAGATTG	GGAGTTCAGACGTGTGCTCTTCCGATCTGGAGCGGGTGACCAGATTG
Sanger Sequencing
HEK3_FW	GAATGGGTCACAGTGGCAAATG
HEK3_RV	CATGGGGGAGATATTACTCC

## Sheet: MLH1 KO generation
MLH1 sgRNA sequence (5'-3')	GGAGACTCAAAACACTAGTG
Forward primer for genomic DNA amplification (5'-3')	GGGCAGGTACCTTCTCTGTTTT
Reverse primer for genomic DNA amplification (5'-3')	GCTCATGGCTACCTCCCAAG
