# Supplementary material for: Prime editing efficiency and fidelity are enhanced in the absence of mismatch repair
Source: Nat Commun. 2022 Feb 9;13:760. doi: 10.1038/s41467-022-28442-1 (PMC8828784; doi:10.1038/s41467-022-28442-1)
Supplement: Supplementary file 7 — Source data [file 41467_2022_28442_MOESM7_ESM.xlsx]

## Sheet: FIG 1A
Figure 1A
Replicate 1
		WT	MLH1	MSH2	EXO1	MSH3	PMS2	MSH6	APTX	NEIL1	PARP1	POLB	LIG3	XPC	XPA	ERCC8	ERCC6	FANCD2	FANCA	BLM	RAD52	PRKDC	XRCC4	LIG4	XLF	POLQ	CHK2	POLE	MGMT	ALKBH2	REV1	POLK	POLI	POLH
technical replicate A	5bp deletion	12525.6	76878	38114.4	27897	19459	57865.2	18904	2517.6	2370.2	17933.4	5002.2	620	4156.6	3550.6	5582.8	4159	7315.2	8401.2	11008.2	10340.6	6669	8064.2	9921.8	8763.2	5300.4	4000.4	3977	3864	2761.6	2792.6	2437	3912.2	5261.2
	total reads	1476147	1367545	1128461	1143864	1368262	1340789	1209741	1169193	878975	1171518	1239784	210199	1654692	858244	1190349	1061766	1437877	1320670	1275942	1287638	1577200	1182664	1181281	1568324	1263392	1045244	1655051	1383111	1619956	1505700	1206169	1231089	1348237
technical replicate B	5 bp deletion	9596	81399.8	56277.2	40860.8	27921	58030.2	20039.4	8	4023.6	21263.8	3925.4	3957.8	3202.8	5289.2	4163.2	4127	7319.4	7513.2	13897	21225.6	7611.4	6514.2	10464	5948.6	4524	14	2375.6	4456.8	4216.8	2801.8	1786.2	4469.4	7412.4
	total reads	1171130	1393365	1521657	1526974	1469723	1374384	1445883	3210	844638	1416792	1137502	683342	1266117	1410099	1189412	1245060	1318156	1610707	1394360	1411445	1562362	1217973	1508964	1525641	1432043	3231	1446529	1461833	1163933	1213922	1308211	1316567	1603409
	A proportion	0.00848533	0.0562161	0.0337756	0.0243884	0.0142217	0.0431576	0.0156265	0.00215328	0.00269655	0.0153078	0.00403474	0.00294959	0.00251201	0.00413705	0.00469005	0.00391706	0.0050875	0.00636132	0.00862751	0.00803067	0.00422838	0.00681867	0.00839919	0.00558762	0.00419537	0.00382724	0.00240295	0.0027937	0.00170474	0.00185469	0.00202045	0.00317784	0.00390228
	B proportion	0.0081938	0.0584196	0.0369842	0.0267593	0.0189975	0.0422227	0.0138596	0.00249221	0.0047637	0.0150084	0.0034509	0.00579183	0.00252962	0.00375094	0.00350022	0.0033147	0.00555276	0.00466454	0.00996658	0.0150382	0.00487173	0.00534839	0.00693456	0.00389908	0.00315912	0.00433302	0.00164228	0.00304878	0.00362289	0.00230806	0.00136538	0.00339474	0.0046229
	A percentage	0.848533	5.62161	3.37756	2.43884	1.42217	4.31576	1.56265	0.215328	0.269655	1.53078	0.403474	0.294959	0.251201	0.413705	0.469005	0.391706	0.50875	0.636132	0.862751	0.803067	0.422838	0.681867	0.839919	0.558762	0.419537	0.382724	0.240295	0.27937	0.170474	0.185469	0.202045	0.317784	0.390228
	B percentage	0.81938	5.84196	3.69842	2.67593	1.89975	4.22227	1.38596	0.249221	0.47637	1.50084	0.34509	0.579183	0.252962	0.375094	0.350022	0.33147	0.555276	0.466454	0.996658	1.50382	0.487173	0.534839	0.693456	0.389908	0.315912	0.433302	0.164228	0.304878	0.362289	0.230806	0.136538	0.339474	0.46229
Replicate 2
		WT	MLH1	MSH2	EXO1	MSH3	PMS2	MSH6	APTX	NEIL1	PARP1	POLB	LIG3	XPC	XPA	ERCC8	ERCC6	FANCD2	FANCA	BLM	RAD52	PRKDC	XRCC4	LIG4	XLF	POLQ	CHK2	POLE	MGMT	ALKBH2	REV1	POLK	POLI	POLH
technical replicate A	5bp deletion	11390.6	85241.4	44825.8	38168.4	29197.6	61693.4	16772.4	4043.4	8347	33859.8	6220.4	6429.2	3465.2		4118.4	3350	7192.2	4658.2	5698	7142.2	6244	652.6	8535.8	8166	10543.8	4417.2	2908.4	7877	1944.6	3068.6	945	5731.2	5377.6
	total reads	1320385	851872	1159014	1119507	1315302	1110523	1144686	1327909	1265903	1207346	1342943	1140288	1074124		1078964	1238953	1189130	1168784	825792	1241263	938740	677584	973653	1351407	1785814	1114977	1430315	1365131	1128497	771620	907529	1032388	1125564
technical replicate B	5 bp deletion	11687.4	80622	46483.2	41185.8	29063.2	69051	19203.4	3805.2	4867.2	37343		7565	4	6084.2	4315.6	4016.6	9348.6	5000.8	7070.6	8675.4	7060	1810.6	8813.4	6647.8	5947.8	5359.2	2405.2	4094.6		3287.8	779.4	5048.6	4192.6
	total reads	1363273	1448894	1174487	1219768	1156625	1156292	1295233	1264903	881237	1542320		1243637	462893	1064813	1109203	1054237	1109952	1139018	1239876	1062315	1212620	663707	1296600	1012342	1181426	1110610	1145578	1087037		1132141	826919	1181118	1062723
	A proportion	0.00862673	0.100064	0.0386758	0.0340939	0.0221984	0.0555535	0.0146524	0.00304494	0.00659371	0.0280448	0.00463192	0.00563822	0.00322607	#DIV/0!	0.00381699	0.0027039	0.00604829	0.00398551	0.00690004	0.00575398	0.00665147	0.000963128	0.00876678	0.00604259	0.0059042	0.0039617	0.0020334	0.00577014	0.00172318	0.00397683	0.00104129	0.0055514	0.00477769
	B proportion	0.00857304	0.0556438	0.0395774	0.0337653	0.0251276	0.0597176	0.0148262	0.00300829	0.00552315	0.0242122	#DIV/0!	0.00608296	8.64131e-06	0.00571387	0.00389072	0.00380996	0.00842253	0.00439045	0.00570267	0.0081665	0.0058221	0.00272801	0.00679732	0.00656675	0.00503442	0.00482546	0.00209955	0.00376675	#DIV/0!	0.00290406	0.000942535	0.00427442	0.00394515
	A percentage	0.862673	10.0064	3.86758	3.40939	2.21984	5.55535	1.46524	0.304494	0.659371	2.80448	0.463192	0.563822	0.322607	#DIV/0!	0.381699	0.27039	0.604829	0.398551	0.690004	0.575398	0.665147	0.0963128	0.876678	0.604259	0.59042	0.39617	0.20334	0.577014	0.172318	0.397683	0.104129	0.55514	0.477769
	B percentage	0.857304	5.56438	3.95774	3.37653	2.51276	5.97176	1.48262	0.300829	0.552315	2.42122	#DIV/0!	0.608296	0.000864131	0.571387	0.389072	0.380996	0.842253	0.439045	0.570267	0.81665	0.58221	0.272801	0.679732	0.656675	0.503442	0.482546	0.209955	0.376675	#DIV/0!	0.290406	0.0942535	0.427442	0.394515
		WT	MLH1	MSH2	EXO1	MSH3	PMS2	MSH6	APTX	NEIL1	PARP1	POLB	LIG3	XPC	XPA	ERCC8	ERCC6	FANCD2	FANCA	BLM	RAD52	PRKDC	XRCC4	LIG4	XLF	POLQ	CHK2	POLE	MGMT	ALKBH2	REV1	POLK	POLI	POLH
FINAL AVERAGE		0.846973	6.75858	3.72532	2.97517	2.01363	5.01628	1.47412	0.267468	0.489428	2.06433	0.403918	0.511565	0.206909	0.453395	0.39745	0.34364	0.627777	0.485045	0.77992	0.924734	0.539342	0.396455	0.772446	0.552401	0.457328	0.423685	0.204454	0.384484	0.235027	0.276091	0.134241	0.40996	0.431201

## Sheet: FIG 1B
Figure 1B		MMR-proficient							MMR-deficient
	HCT116	2.49121	3.43727	3.41083	3.03643	5.58045	5.28402		14.6256	14.8961	24.5508	23.4842
	HEC59	1.29991	1.30227	2.13027	1.92431	2.04742	2.04935		10.3811	9.59449	7.11534	7.9799	9.61306	9.21228
	HEKa	28.132	28.865	33.637	30.6261	36.3801	34.283		51.1791	48.1996	54.5574	54.9646	55.6899	55.1817
	HEK	2.79776	2.21187	1.79573					16.6194	15.0649	13.4197
	average technical replicates for statistical analysis (when applicable)
	HCT116	2.96424	3.22363	5.43224					14.7608	24.5508	23.4842
	HEC59	1.30109	2.02729	2.04838					9.98778	7.54762	9.41267
	HEKa	28.4985	32.1315	35.3316					49.6893	54.761	55.4358
	HEK	2.79776	2.21187	1.79573					16.6194	15.0649	13.4197
	colour legend:
	biological replicate 1
	biological replicate 2
	biological replicate 3

## Sheet: FIG 1C
Figure 1C		MMR-proficient							MMR-deficient
	HCT116	0.253382	0.32321	0.334611	0.35518	0.410318	0.344827		0.377809	0.332358	0.486177	0.383728
	HEC59	0.544319	0.371513	0.545906	0.547897	0.688737	0.550034		0.373488	0.410511	0.391012	0.518737	0.354087	0.403962
	HEKa	0.777186	0.699867	0.87157	0.805268	0.788942	0.556081		0.418874	0.397195	0.49272	0.404465	0.466995	0.487615
	HEK	0.766389	0.642884	0.616865					0.398383	0.519554	0.459088
	average technical replicates for statistical analysis (when applicable)
	HCT116	0.288296	0.344896	0.377573					0.355084	0.486177	0.383728
	HEC59	0.457916	0.546902	0.619385					0.391999	0.454875	0.379025
	HEKa	0.738527	0.838419	0.672512					0.408034	0.448592	0.477305
	HEK	0.766389	0.642884	0.616865					0.398383	0.519554	0.459088
	colour legend:
	biological replicate 1
	biological replicate 2
	biological replicate 3

## Sheet: FIG 1D
Figure 1D		MMR-proficient				MMR-deficient
	G>A	2.33224	1.57996	1.55655		16.6541	9.45943	10.2631
	C>G	0.456107	0.0729898	0.0630202		3.55739	1.56414	3.09018
	C>T	0.306646	0.0714132	0.0658274		2.70562	1.37256	1.02396
	+1bp	1.98845	1.64623	1.646		2.86594	2.96081	2.72862
	-3bp	0.082345	0.0679418	0.0563142		8.28392	5.05152	5.96485
	colour legend:
	biological replicate 1
	biological replicate 2
	biological replicate 3

## Sheet: FIG 1E
Figure 1E		MMR-proficient				MMR-deficient
	PE2_FANCF_AC	3.56685	2.77345	2.00337		16.4371	16.0077	12.2379
	PE3_FANCF_AC	10.0571	5.32049	5.96413		18.8268	15.0746	15.9506
	PE3b_FANCF_AC	10.8842	10.6471	7.33705		28.7277	26.848	23.3556
	PE2_FANCF_GT	1.79988	1.14944	1.01052		26.6613	16.0924	20.4234
	PE3_FANCF_GT	10.1413	5.70547	5.29705		23.6253	20.0447	16.4939
	PE3b_FANCF_GT	12.8499	19.0502	13.0557		33.321	24.0304	24.5086
	colour legend:
	biological replicate 1
	biological replicate 2
	biological replicate 3

## Sheet: FIG 1F
Figure 1F				average technical replicates for statistical analysis (when applicable)
	RPE1 WT	RPE1 MLH1		RPE1 WT	RPE1 MLH1
	35.2	63		34.85	63.4
	34.5	63.8		34.2	62.4
	34.2	62.4		34.1	58.2
	34.1	59
		57.4
	colour legend:
	biological replicate 1
	biological replicate 2
	biological replicate 3

## Sheet: FIG 1G
Figure 1G					average technical replicates for statistical analysis (when applicable)
iPSC:	WT	MLH1	MSH2		WT	MLH1	MSH2
	18.6884	55.8117	40.6266		19.0252	54.8867	41.6781
	19.362	53.9618	42.7297		18.9727	55.348	42.4479
	18.3617	55.7492	40.5125		19.4572	55.4472	42.553
	19.5838	54.9468	44.3832
	17.1691	54.1158	41.4519
	21.7454	56.7786	43.6541
	colour legend:
	biological replicate 1
	biological replicate 2
	biological replicate 3

## Sheet: FIG 2B
Figure 2B
% colocalisation	GFP	MLH1-GFP	MSH2-GFP	DDB2-GFP	53BP1-GFP
	0	50	57.1429	0	0		colour legend:
	14.2857	77.7778	42.8571	0	0		biological replicate 1
	0	80	33.3333	0	0		biological replicate 2
	0	75	60	16.6667	0		biological replicate 3
	0	88.8889	33.3333	11.1111	0
	11.1111	44.4444	25	0	0		average biological replicate for statistical analysis
	0	66.6667	33.3333	0	0		GFP	2.69841	0.555556	3.44877
	0	50	28.5714	0	0		MLH1-GFP	62.2404	72.3967	70.8862
	0	83.3333	20	0	9.09091		MSH2-GFP	36.9913	23.8694	36.2012
	14.2857	42.8571	33.3333	0	0		DDB2-GFP	2.77778	1.32353	0.724638
	0	87.5	40	12.5	0		53BP1-GFP	0.909091	0	1.84009
	0	50	45.4545	0	0
	0	38.4615	28.5714	0	0
	0	42.8571	33.3333	10	0
	14.2857	60	40	0	0
	0	44.4444	22.2222	0	0
	0	66.6667	28.5714	0	0
	0	71.4286	28.5714	0	0
	0	50	11.1111	0	0
	0	58.8235	25	0	0
	0	79.1667	54.5455	0	0
	0	61.5385	14.2857	0	0
	0	91.6667	12.5	0	0
	0	100	9.09091	0	0
	0	90	14.2857	0	0
	0	40	14.2857	0	0
	0	70	20	0	0
	0	100	12.5	0	14.2857
	0	57.1429	11.1111	0	0
	0	81.8182	42.8571	16.6667	0
	0	50	9.09091	0	0
	0	70	0	0	0
	0	55.5556	16.6667	0	0
	0	80	0	0	10
	0	88.8889	14.2857	0	11.1111
	11.1111	60	75	0	0
	0	83.3333	33.3333	0	0
	0	80	50	0	0
	0	71.4286	16.6667	0	0
	0	83.3333	41.6667	0	0
	11.1111	60	37.5	0	0
	0	80	14.2857	0	14.2857
	9.09091	71.4286	23.0769	0	0
	0	40	42.8571	0	0
	0	66.6667	20	0	0
	0	70	22.2222	0	0
	14.2857	66.6667	30.7692	0	0
	0	80	14.2857	0	0
	0	77.7778	11.1111	0	0
	0	83.3333	86.6667	0	0
			71.4286
			85.7143
			88.8889

## Sheet: FIG 2D
Figure 2D
% colocalisation	Cas9(H480A)-RT + pegRNA	dCas9 + pegRNA	Cas9(H480A)-RT + sgRNA
	50	0	0		colour legend:
	66.6667	0	0		biological replicate 1
	66.6667	0	0		biological replicate 2
	50	0	10		biological replicate 3
	33.3333	0	0
	33.3333	0	0		average biological replicate for statistical analysis
	25	0	20		Cas9(H480A)-RT + pegRNA	41.4103	27.0215	28.6869
	33.3333	0	0		dCas9 + pegRNA	3.19328	3.07692	3.43137
	40	0	0		Cas9(H480A)-RT + sgRNA	1.42857	2.75058	3.614
	40	0	0
	50	14.2857	0
	25	20	0
	25	0	0
	50	0	0
	66.6667	20	0
	17.6471	0	0
	12.5	0	0
	42.8571	0	0
	18.1818	0	0
	9.09091	0	0
	23.0769	0	0
	50	20	0
	14.2857	0	9.09091
	25	0	0
	18.1818	20	0
	18.1818	0	0
	16.6667	0	23.0769
	28.5714	0	0
	20	0	0
	12.5	0	0
	50	0	0
	20	0	0
	11.1111	0	0
	10	0	0
	10	0	9.09091
	25	0	0
	20	0	0
	75	0	14.2857
	25	0	0
	20	25	0
	40	0	10
	83.3333	0	9.09091
	25	33.3333	0
	40	0	0
	33.3333	0	0
	25	0	0
	25	0	0
	16.6667		8.33333
	20		0
	40		0
	50		12.5
	0
	16.6667
	20

## Sheet: FIG 3A
Figure 3A				average technical replicates for statistical analysis (when applicable)
	NTC	MLH1		NTC	MLH1
	32.2	54.2		19	56.75
	5.8	59.3		33.95	42.35
	31.3	43		29	41.2
	36.6	41.7
	26.4	40
	31.6	42.4
	colour legend:
	biological replicate 1
	biological replicate 2
	biological replicate 3

[truncated: 9 more sheets: Figure 3B, FIG 3C, Supp 1E, Supp 1F, Supp 1G, Supp 1H, Supp 2A, Supp 2C, Supp 3B]
